# Supplementary material for: Detecting shortcut learning for fair medical AI using shortcut testing
Source: Nat Commun. 2023 Jul 18;14:4314. doi: 10.1038/s41467-023-39902-7 (PMC10354021; doi:10.1038/s41467-023-39902-7)
Supplement: Supplementary file 4 — Source data [file 41467_2023_39902_MOESM4_ESM.xlsx]

## Sheet: Figure 2b
Effusion - original: population age error per replicate and scale gradient
rep	upper_error	lower_error	mean_error	scale_gradient
1	0.144151	0.140416	13.3494	-0.1
2	0.143024	0.139978	13.0908	-0.03
3	0.133814	0.125513	13.0318	-0.01
4	0.141794	0.129312	13.0207	-0.006
5	0.139238	0.142076	13.2723	-0.003
6	0.124935	0.122717	12.6832	-0.001
7	0.124614	0.127449	11.9519	-0.0006
8	0.121075	0.119665	10.6787	-0.0003
9	0.116335	0.119536	11.4307	-0.0001
10	0.121448	0.119287	10.8774	-6e-05
11	0.107882	0.110949	11.1166	-3e-05
12	0.121534	0.121266	12.4789	-1e-05
13	0.117522	0.126577	11.4644	0
14	0.120932	0.124043	10.9814	1e-05
15	0.128424	0.125499	12.7966	3e-05
16	0.124731	0.135866	13.0518	6e-05
17	0.111744	0.101993	10.3001	0.0001
18	0.118874	0.123544	11.6526	0.0003
19	0.112698	0.108901	9.49906	0.0006
20	0.108602	0.102931	9.90335	0.001
21	0.101848	0.101111	8.85111	0.003
22	0.0988488	0.0934824	8.30764	0.006
23	0.0977252	0.100018	9.1847	0.01
24	0.0944722	0.0855651	8.10725	0.03
25	0.069568	0.0641611	5.64658	0.1
26	0.136	0.134499	12.4644	-0.001
27	0.122291	0.128696	11.97	0
28	0.0708084	0.0709014	6.03732	0.1
29	0.137146	0.134793	13.2449	-0.03
30	0.131803	0.135532	12.9392	-0.0001
31	0.121635	0.11323	12.7751	0.001
32	0.108187	0.11468	11.0956	3e-05
33	0.131309	0.12733	12.9818	-0.01
34	0.131091	0.136157	12.5972	-0.003
35	0.115655	0.123017	11.8141	-6e-05
36	0.0838513	0.0877342	7.45268	0.01
37	0.120541	0.12906	11.8108	-1e-05
38	0.113293	0.113262	10.2191	0.0003
39	0.121266	0.115614	10.6996	0.0006
40	0.121677	0.116664	11.6118	1e-05
41	0.146101	0.134519	13.2381	-0.006
42	0.120565	0.101951	11.2778	0.006
43	0.139497	0.141145	13.3639	-0.0003
44	0.107	0.112715	10.5976	-3e-05
45	0.109345	0.10967	10.3407	0.003
46	0.086824	0.0802063	6.88134	0.03
47	0.107395	0.109404	9.73887	0.0001
48	0.143403	0.142263	13.2921	-0.0006
49	0.148753	0.145421	13.4074	-0.1
50	0.12075	0.134222	12.2012	6e-05
51	0.138275	0.14103	12.8054	-0.01
52	0.114493	0.118109	11.272	0.0001
53	0.130058	0.124766	12.2901	-3e-05
54	0.130185	0.132394	12.0388	-1e-05
55	0.135527	0.142078	12.877	-0.03
56	0.0922382	0.094447	8.24501	0.003
57	0.11804	0.113183	11.2282	1e-05
58	0.133819	0.133242	13.1192	-0.0006
59	0.111898	0.119104	11.1951	3e-05
60	0.107748	0.118366	11.1424	0.001
61	0.11376	0.104049	11.0142	0.0003
62	0.133296	0.120644	13.0522	-0.001
63	0.11339	0.108972	10.4696	6e-05
64	0.130478	0.140344	13.496	-0.1
65	0.132773	0.136645	13.3314	-0.006
66	0.126327	0.10775	10.6611	0
67	0.0693032	0.0743222	5.89777	0.1
68	0.0999602	0.0922011	8.69131	0.006
69	0.127405	0.128037	12.5159	-0.003
70	0.131591	0.128803	11.9186	-0.0003
71	0.0861583	0.0805171	8.34896	0.01
72	0.117207	0.117793	11.3035	-0.0001
73	0.108631	0.104674	9.83019	0.0006
74	0.0841227	0.0799997	7.38999	0.03
75	0.120216	0.123094	11.61	-6e-05
76	0.127295	0.132331	12.5692	-0.0003
77	0.135732	0.131458	13.128	-3e-05
78	0.124794	0.133006	12.0202	-0.0006
79	0.0867186	0.0802605	7.23384	0.03
80	0.146211	0.147879	12.9639	-0.01
81	0.110445	0.108142	10.1745	6e-05
82	0.128291	0.117016	11.6467	-6e-05
83	0.135706	0.127501	12.9568	-0.03
84	0.155425	0.136942	13.4291	-0.1
85	0.0992488	0.0911573	9.37199	0.003
86	0.105476	0.111139	10.0855	-1e-05
87	0.128979	0.135217	13.6437	-0.001
88	0.139008	0.136655	12.4263	-0.006
89	0.116323	0.128617	11.7556	-0.0001
90	0.0970981	0.0981826	9.25436	0.006
91	0.0981743	0.111001	9.86976	0.001
92	0.120122	0.114765	11.282	3e-05
93	0.0744327	0.0782176	6.25075	0.1
94	0.130976	0.127024	12.1355	-0.003
95	0.114103	0.11104	10.38	0.0001
96	0.125393	0.128958	12.8304	1e-05
97	0.104835	0.113318	10.0388	0.0006
98	0.139266	0.132883	12.8805	0
99	0.106709	0.109553	10.5542	0.0003
100	0.0885575	0.0873384	7.34348	0.01
101	0.117973	0.113524	11.0292	1e-05
102	0.112367	0.110573	10.8443	0.0003
103	0.115414	0.113124	11.0216	0.0001
104	0.0720145	0.0811503	6.30784	0.1
105	0.129292	0.128085	13.024	-0.0003
106	0.138834	0.138437	12.9527	-0.1
107	0.129719	0.134446	11.8126	-0.001
108	0.11701	0.113733	11.375	6e-05
109	0.117841	0.119239	11.1219	-3e-05
110	0.108716	0.10749	9.31893	0.001
111	0.0911615	0.0815793	8.32607	0.03
112	0.123701	0.123016	12.0194	-1e-05
113	0.138134	0.142282	13.0334	-0.01
114	0.136306	0.136659	13.3828	-0.03
115	0.126712	0.134951	12.6706	-0.003
116	0.109194	0.103712	9.99215	0.0006
117	0.127747	0.116039	10.8145	-0.0001
118	0.119639	0.120216	12.1784	-0.0006
119	0.117389	0.109108	10.9348	3e-05
120	0.117979	0.121029	11.9769	0
121	0.145403	0.131171	13.2028	-0.006
122	0.109335	0.108065	9.1607	0.006
123	0.119836	0.119684	10.7508	-6e-05
124	0.1035	0.109591	9.86678	0.01
125	0.104438	0.0976435	9.29614	0.003

## Sheet: Figure 2c
Effusion original	Used in Supp Fig 5
auc	separation	age_error
0.629255	0.0282812	13.3494
0.801499	0.00688803	13.0908
0.829766	0.00612013	13.0318
0.801484	0.00168311	13.0207
0.827922	0.0129235	13.2723
0.88016	0.0130955	12.6832
0.883821	0.0113847	11.9519
0.881977	0.00685975	10.6787
0.881585	0.00945257	11.4307
0.883507	0.00919978	10.8774
0.882506	0.0097509	11.1166
0.883366	0.0085709	12.4789
0.880607	0.0117915	11.4644
0.882591	0.0120599	10.9814
0.881082	0.00855794	12.7966
0.882038	0.00949358	13.0518
0.884931	0.0105123	10.3001
0.882408	0.00999634	11.6526
0.879627	0.00899976	9.49906
0.882774	0.00782739	9.90335
0.881849	0.00902718	8.85111
0.881467	0.00801268	8.30764
0.88367	0.0141312	9.1847
0.87605	0.012237	8.10725
0.880027	0.0165206	5.64658
0.877023	0.00880188	12.4644
0.884887	0.010897	11.97
0.878153	0.0136158	6.03732
0.792396	0.00420675	13.2449
0.883814	0.00949829	12.9392
0.879477	0.00860778	12.7751
0.88476	0.0101307	11.0956
0.816722	0.00499808	12.9818
0.773585	0.0111274	12.5972
0.883128	0.00749332	11.8141
0.881678	0.00844502	7.45268
0.882963	0.00955891	11.8108
0.881391	0.0077836	10.2191
0.885316	0.0133447	10.6996
0.878586	0.00786943	11.6118
0.818859	0.0022206	13.2381
0.880068	0.00733468	11.2778
0.84875	0.00430556	13.3639
0.882431	0.00853092	10.5976
0.883435	0.00602274	10.3407
0.875572	0.0086333	6.88134
0.884405	0.0107028	9.73887
0.882579	0.0116374	13.2921
0.633913	0.0148714	13.4074
0.883756	0.0105849	12.2012
0.824247	0.0093818	12.8054
0.883396	0.00909233	11.272
0.886188	0.00897675	12.2901
0.882567	0.0108349	12.0388
0.810409	0.00920989	12.877
0.87709	0.00491755	8.24501
0.880751	0.0128386	11.2282
0.881045	0.0138968	13.1192
0.883463	0.00935177	11.1951
0.883247	0.0111524	11.1424
0.882284	0.00893439	11.0142
0.876581	0.0118255	13.0522
0.880388	0.0118912	10.4696
0.752013	0.00708495	13.496
0.834915	0.00783858	13.3314
0.880493	0.0104993	10.6611
0.881157	0.0126936	5.89777
0.881745	0.00973129	8.69131
0.822273	0.00609467	12.5159
0.880013	0.00749429	11.9186
0.880493	0.00848666	8.34896
0.883445	0.00819935	11.3035
0.883118	0.0129976	9.83019
0.87946	0.013448	7.38999
0.879131	0.00856001	11.61
0.879714	0.00959568	12.5692
0.883375	0.00709313	13.128
0.883161	0.0106689	12.0202
0.880407	0.0106295	7.23384
0.797085	0.00508319	12.9639
0.883204	0.00818034	10.1745
0.884029	0.00833092	11.6467
0.828713	0.0105432	12.9568
0.60788	0.00231013	13.4291
0.883924	0.0131264	9.37199
0.881232	0.00779232	10.0855
0.864931	0.00724087	13.6437
0.813163	0.0038449	12.4263
0.884655	0.00851733	11.7556
0.881949	0.00572765	9.25436
0.88331	0.00769795	9.86976
0.883511	0.0124566	11.282
0.876057	0.0114543	6.25075
0.825506	0.00541739	12.1355
0.881424	0.00769253	10.38
0.88234	0.00805842	12.8304
0.882839	0.00710029	10.0388
0.881348	0.00919185	12.8805
0.883595	0.0114694	10.5542
0.878966	0.00955321	7.34348
0.881054	0.00796548	11.0292
0.881179	0.00840141	10.8443
0.884168	0.0101318	11.0216
0.878834	0.0119434	6.30784
0.881475	0.0119789	13.024
0.766351	0.00894777	12.9527
0.87908	0.0138025	11.8126
0.881211	0.00994355	11.375
0.88024	0.0106996	11.1219
0.881071	0.0106233	9.31893
0.879216	0.0124859	8.32607
0.884242	0.0117141	12.0194
0.806667	0.00172651	13.0334
0.812792	0.00799268	13.3828
0.767998	0.00770638	12.6706
0.881024	0.00843755	9.99215
0.88305	0.00960513	10.8145
0.880071	0.00915826	12.1784
0.882182	0.00646256	10.9348
0.883145	0.0126747	11.9769
0.82701	0.00346346	13.2028
0.876773	0.00715874	9.1607
0.880963	0.0111538	10.7508
0.878113	0.00889862	9.86678
0.881358	0.00861824	9.29614

## Sheet: Figure 3b
Effusion - biased: population age error per replicate and scale gradient
rep	upper_error	lower_error	mean_error	scale_gradient
1	0.147681	0.140626	12.083	-0.1
2	0.134155	0.135358	11.2712	-0.03
3	0.130894	0.128184	11.6467	-0.01
4	0.134433	0.126965	11.7436	-0.006
5	0.134255	0.142341	11.731	-0.003
6	0.116343	0.12187	10.4135	-0.001
7	0.117634	0.114492	10.3936	-0.0006
8	0.108301	0.109	9.49489	-0.0003
9	0.0986997	0.105116	9.02429	-0.0001
10	0.0931852	0.103605	8.78544	-6e-05
11	0.10278	0.107155	8.97987	-3e-05
12	0.103151	0.106333	9.04496	-1e-05
13	0.104556	0.105264	9.17772	0
14	0.119085	0.118126	9.48617	1e-05
15	0.104953	0.0989745	8.70375	3e-05
16	0.106122	0.103501	8.97973	6e-05
17	0.100543	0.110259	9.64612	0.0001
18	0.107954	0.113926	10.5077	0.0003
19	0.105127	0.096293	8.4691	0.0006
20	0.101128	0.0995569	8.57875	0.001
21	0.0984692	0.0942617	7.43822	0.003
22	0.0899362	0.0861097	7.41565	0.006
23	0.090613	0.0898165	7.32642	0.01
24	0.0828304	0.0868074	6.71163	0.03
25	0.0818115	0.0779839	6.35447	0.1
26	0.106804	0.0959659	9.06647	3e-05
27	0.0972895	0.109962	8.66857	0.0003
28	0.10285	0.114756	9.99658	-0.0006
29	0.102822	0.0998467	8.3589	0.001
30	0.103899	0.104091	9.72704	0.0006
31	0.11083	0.101522	9.04669	-0.0001
32	0.126053	0.128368	11.2042	-0.03
33	0.131708	0.126577	11.7653	-0.01
34	0.0863094	0.0812051	6.98146	0.03
35	0.118209	0.115307	10.5853	6e-05
36	0.0981948	0.110588	8.51643	0
37	0.104213	0.114946	9.50826	1e-05
38	0.110169	0.1165	10.1456	-0.001
39	0.0943347	0.0935917	7.56596	0.006
40	0.131537	0.138	11.5765	-0.006
41	0.132694	0.12833	12.2061	-0.1
42	0.0644223	0.0830917	5.71234	0.1
43	0.123118	0.12493	11.604	-0.003
44	0.120982	0.116491	11.1031	-3e-05
45	0.0950149	0.101163	7.91825	0.01
46	0.0974815	0.0987515	8.29727	0.003
47	0.10943	0.10402	9.50899	-1e-05
48	0.104238	0.104446	8.36933	0.0001
49	0.108983	0.105517	9.32971	-0.0003
50	0.102399	0.105066	8.97498	-6e-05
51	0.112869	0.115539	10.8474	-0.0003
52	0.122227	0.121952	11.5367	-0.006
53	0.106998	0.103163	9.31358	1e-05
54	0.106377	0.110195	9.88348	-0.001
55	0.102575	0.104503	9.19525	0.0006
56	0.0797275	0.0796234	6.40694	0.1
57	0.107717	0.114515	9.60842	-3e-05
58	0.101123	0.103993	8.85736	-0.0001
59	0.112111	0.109847	10.3513	-0.0006
60	0.114891	0.113477	9.17517	-1e-05
61	0.100496	0.101547	8.64842	0.001
62	0.134731	0.130418	11.0304	-0.003
63	0.144943	0.130943	12.233	-0.1
64	0.100631	0.105104	8.19007	0.003
65	0.10692	0.108743	8.85497	0.0001
66	0.11264	0.109507	9.7187	3e-05
67	0.110263	0.11462	9.75192	-6e-05
68	0.133026	0.133956	11.8433	-0.03
69	0.12398	0.119806	11.2681	-0.01
70	0.0891923	0.0896861	7.14933	0.006
71	0.0809592	0.0860207	6.51088	0.03
72	0.105713	0.10626	9.47207	0
73	0.0982563	0.0971092	8.4449	0.0003
74	0.0928166	0.100973	7.31607	0.01
75	0.120621	0.111869	10.9157	6e-05
76	0.121098	0.143268	11.2347	-0.03
77	0.101176	0.105839	9.36475	3e-05
78	0.0909981	0.102204	8.15626	0.006
79	0.115737	0.0997819	9.38098	0
80	0.10083	0.100935	8.60306	0.003
81	0.109751	0.112487	8.80824	1e-05
82	0.0799372	0.0792688	6.00251	0.1
83	0.130052	0.134231	11.9741	-0.006
84	0.104601	0.104844	8.6454	0.001
85	0.110181	0.108826	9.26147	-6e-05
86	0.103785	0.100629	9.20104	0.0001
87	0.104496	0.110645	8.98401	-0.0001
88	0.113631	0.114796	9.79463	-3e-05
89	0.0990192	0.0998419	8.47689	0.01
90	0.122005	0.128415	11.3143	-0.003
91	0.113048	0.105011	8.85476	0.0006
92	0.135689	0.149561	11.7298	-0.1
93	0.134127	0.134398	11.5568	-0.01
94	0.11989	0.100159	10.0727	-0.001
95	0.101125	0.0975749	8.20172	0.0003
96	0.0798131	0.0884987	6.95267	0.03
97	0.106502	0.0977207	8.5336	-1e-05
98	0.125197	0.110859	10.1918	-0.0003
99	0.105864	0.105695	10.1107	-0.0006
100	0.110348	0.115573	9.48912	6e-05
101	0.0864843	0.0798301	6.28559	0.03
102	0.104606	0.099377	8.28155	-0.0001
103	0.106675	0.110658	10.3884	-3e-05
104	0.125072	0.125912	11.7655	-0.1
105	0.11846	0.112456	9.7937	-0.0003
106	0.124051	0.128233	11.2826	-0.01
107	0.104692	0.101668	8.99851	-1e-05
108	0.11905	0.102099	9.15523	3e-05
109	0.104185	0.108622	8.98938	0.0003
110	0.0812834	0.0805318	6.67426	0.1
111	0.117474	0.119317	10.6383	-0.0006
112	0.0988862	0.0927137	7.8284	0.01
113	0.107653	0.100036	8.89573	-6e-05
114	0.097783	0.101373	7.89965	0.0006
115	0.103729	0.099828	9.03445	1e-05
116	0.1155	0.10484	9.35402	0
117	0.109408	0.0940361	9.1253	0.001
118	0.0930381	0.0948761	7.72576	0.006
119	0.133158	0.135173	11.2055	-0.003
120	0.114976	0.0994654	9.19459	0.0001
121	0.0987255	0.107058	8.64955	6e-05
122	0.0975795	0.102215	8.21663	0.003
123	0.133271	0.133719	11.1715	-0.006
124	0.124498	0.116899	10.6031	-0.03
125	0.112082	0.114125	9.98702	-0.001

## Sheet: Figure 3c
Effusion biased	Used in Supp Fig 5
auc	separation	age_error
0.696278	0.0130773	12.083
0.837047	0.0226089	11.2712
0.830537	0.0179775	11.6467
0.838753	0.0150354	11.7436
0.841613	0.0209468	11.731
0.899316	0.032571	10.4135
0.893443	0.0373842	10.3936
0.900811	0.0365109	9.49489
0.900742	0.0365478	9.02429
0.902546	0.0421116	8.78544
0.896784	0.0353518	8.97987
0.901398	0.0361843	9.04496
0.903027	0.0406086	9.17772
0.901242	0.0344135	9.48617
0.903644	0.0367606	8.70375
0.900339	0.0370687	8.97973
0.902811	0.0339083	9.64612
0.901736	0.0360925	10.5077
0.899046	0.0420476	8.4691
0.904374	0.0334942	8.57875
0.900985	0.0362473	7.43822
0.903954	0.0427121	7.41565
0.895991	0.0456131	7.32642
0.900226	0.0504731	6.71163
0.902593	0.044212	6.35447
0.902654	0.0380386	9.06647
0.89583	0.0363973	8.66857
0.903474	0.0343961	9.99658
0.898069	0.0384025	8.3589
0.899658	0.0355593	9.72704
0.900831	0.0380177	9.04669
0.861294	0.0261492	11.2042
0.828411	0.0153196	11.7653
0.903415	0.0523179	6.98146
0.900025	0.0368058	10.5853
0.901354	0.0398491	8.51643
0.902853	0.0397876	9.50826
0.898707	0.0345356	10.1456
0.900699	0.0356916	7.56596
0.842715	0.0152436	11.5765
0.631771	0.0162816	12.2061
0.903109	0.0518427	5.71234
0.831319	0.0175685	11.604
0.901968	0.0399233	11.1031
0.900225	0.0489343	7.91825
0.899406	0.0407361	8.29727
0.901644	0.0433304	9.50899
0.901095	0.0377251	8.36933
0.903649	0.0402991	9.32971
0.89584	0.0355526	8.97498
0.900996	0.0389068	10.8474
0.830495	0.0128106	11.5367
0.897596	0.0380177	9.31358
0.900694	0.0385738	9.88348
0.903762	0.046085	9.19525
0.904741	0.0551881	6.40694
0.90015	0.0353588	9.60842
0.900336	0.0385711	8.85736
0.903206	0.0399724	10.3513
0.897352	0.0381047	9.17517
0.901751	0.0357265	8.64842
0.86736	0.0237066	11.0304
0.569342	0.00563943	12.233
0.900905	0.0379929	8.19007
0.904494	0.0427091	8.85497
0.904233	0.0379041	9.7187
0.901023	0.0360408	9.75192
0.830722	0.0210416	11.8433
0.850293	0.0263756	11.2681
0.904576	0.0440751	7.14933
0.90356	0.0496771	6.51088
0.900975	0.0444117	9.47207
0.900556	0.0370158	8.4449
0.901601	0.0345172	7.31607
0.900666	0.0343817	10.9157
0.833108	0.0225297	11.2347
0.902839	0.0378175	9.36475
0.899609	0.040146	8.15626
0.899745	0.0363698	9.38098
0.898313	0.044555	8.60306
0.899955	0.0347824	8.80824
0.904378	0.0494864	6.00251
0.84862	0.0211878	11.9741
0.903483	0.0432639	8.6454
0.901062	0.03799	9.26147
0.901197	0.0372928	9.20104
0.894146	0.038361	8.98401
0.905643	0.036077	9.79463
0.901535	0.0424853	8.47689
0.864891	0.0242187	11.3143
0.901799	0.0364187	8.85476
0.735803	0.00421458	11.7298
0.845842	0.0175224	11.5568
0.896313	0.0383469	10.0727
0.902406	0.0392923	8.20172
0.904214	0.0472003	6.95267
0.899403	0.0379123	8.5336
0.897271	0.0370145	10.1918
0.898459	0.0403707	10.1107
0.902377	0.0387123	9.48912
0.901874	0.0407822	6.28559
0.901696	0.0366882	8.28155
0.898644	0.0335968	10.3884
0.789084	0.0458253	11.7655
0.904122	0.0377674	9.7937
0.837411	0.0181589	11.2826
0.896881	0.0362441	8.99851
0.901472	0.035731	9.15523
0.902173	0.0404436	8.98938
0.902009	0.0486602	6.67426
0.89929	0.0382521	10.6383
0.90305	0.0416913	7.8284
0.898908	0.0419295	8.89573
0.900732	0.0352103	7.89965
0.899735	0.038451	9.03445
0.898696	0.0382282	9.35402
0.899781	0.0425646	9.1253
0.899438	0.0453573	7.72576
0.84657	0.012554	11.2055
0.899115	0.0353089	9.19459
0.898149	0.0369478	8.64955
0.898895	0.0318734	8.21663
0.862087	0.0248261	11.1715
0.840286	0.0270361	10.6031
0.895919	0.0360495	9.98702

## Sheet: Figure 3e
Effusion - balanced: population age error per replicate and scale gradient
rep	upper_error	lower_error	mean_error	scale_gradient
1	0.131643	0.133377	11.8	-0.1
2	0.134736	0.125908	11.2987	-0.03
3	0.125951	0.130917	11.82	-0.01
4	0.129676	0.132474	11.6276	-0.006
5	0.121923	0.121879	11.6053	-0.003
6	0.130198	0.131121	11.3858	-0.001
7	0.111613	0.120762	9.37121	-0.0006
8	0.112241	0.112561	9.76849	-0.0003
9	0.113801	0.121469	9.67653	-0.0001
10	0.109208	0.108975	9.30307	-6e-05
11	0.0931816	0.106335	8.95992	-3e-05
12	0.114642	0.107937	10.3073	-1e-05
13	0.111087	0.113708	10.5695	0
14	0.118587	0.116232	10.6222	1e-05
15	0.109602	0.10665	9.09663	3e-05
16	0.113097	0.101367	9.81427	6e-05
17	0.110569	0.106156	9.50426	0.0001
18	0.100742	0.100394	8.61008	0.0003
19	0.112192	0.115008	10.2575	0.0006
20	0.10655	0.103867	9.24549	0.001
21	0.09999	0.0930188	7.99744	0.003
22	0.0959654	0.090465	8.32573	0.006
23	0.0990615	0.0976562	8.44465	0.01
24	0.0889227	0.079326	6.47511	0.03
25	0.0728297	0.0746324	5.642	0.1
26	0.139196	0.131334	11.3023	-0.01
27	0.122572	0.130704	11.3026	6e-05
28	0.11447	0.115151	10.5037	-0.0001
29	0.122908	0.123834	11.4468	-0.006
30	0.0712245	0.0717099	5.84464	0.1
31	0.103011	0.103174	8.86451	0.0006
32	0.112369	0.112193	9.54917	-3e-05
33	0.126008	0.118368	11.2696	-6e-05
34	0.110619	0.105135	9.08494	0.0003
35	0.0893768	0.0932402	8.14347	0.01
36	0.116063	0.124253	10.9843	-0.001
37	0.116144	0.111237	9.57761	3e-05
38	0.109643	0.110235	9.20505	1e-05
39	0.147216	0.137659	11.5428	-0.1
40	0.123682	0.125405	11.437	-0.03
41	0.089866	0.0960644	7.71414	0.006
42	0.128019	0.108975	10.7849	-1e-05
43	0.124053	0.122604	11.419	-0.0003
44	0.103582	0.109976	8.86629	0.0001
45	0.135204	0.125123	11.6059	-0.003
46	0.0921294	0.098747	8.42664	0.003
47	0.124604	0.125456	11.0955	-0.0006
48	0.10112	0.100297	9.0783	0
49	0.0939548	0.105554	8.9377	0.001
50	0.0762091	0.0742135	6.23203	0.03
51	0.110146	0.104353	10.0142	-0.0006
52	0.103296	0.105091	9.15883	0.0006
53	0.125565	0.117675	10.7228	-0.001
54	0.115047	0.106959	9.44274	0.0003
55	0.1207	0.109877	10.7392	3e-05
56	0.132886	0.123343	11.4525	-0.006
57	0.131834	0.125731	11.6439	-0.003
58	0.11362	0.112147	9.53584	0.0001
59	0.0728232	0.0825743	6.35505	0.03
60	0.108156	0.10887	9.62207	1e-05
61	0.132508	0.132181	11.3438	-0.03
62	0.0648969	0.0659667	5.51534	0.1
63	0.112354	0.110613	10.1414	-6e-05
64	0.118284	0.115671	9.65462	-3e-05
65	0.118118	0.107656	11.2861	6e-05
66	0.101058	0.100446	8.28367	0.001
67	0.116991	0.112402	10.8277	-0.0001
68	0.0920435	0.0961738	7.705	0.01
69	0.0954085	0.0988017	8.75298	0.003
70	0.12486	0.126158	11.521	-0.01
71	0.108149	0.110166	10.1079	-1e-05
72	0.0903643	0.0870442	7.29922	0.006
73	0.131632	0.130707	11.7317	-0.1
74	0.11941	0.124257	10.9022	0
75	0.115572	0.124659	10.8777	-0.0003
76	0.0982295	0.0908935	8.44423	0.006
77	0.105119	0.120677	10.2363	3e-05
78	0.099896	0.0948549	8.35076	0.003
79	0.0706921	0.0728076	6.07066	0.1
80	0.121289	0.121919	10.3788	-0.0001
81	0.126795	0.130602	11.4719	-0.03
82	0.115483	0.111944	9.97017	-1e-05
83	0.106131	0.0978961	8.26725	0.001
84	0.111022	0.105703	9.73495	-6e-05
85	0.130066	0.127988	11.5935	-0.006
86	0.126096	0.13426	11.363	-0.01
87	0.107076	0.103592	8.29684	0.0006
88	0.108452	0.107271	9.76344	0
89	0.107535	0.110072	9.53671	0.0003
90	0.0793764	0.0805878	6.50982	0.01
91	0.110184	0.109941	9.26314	-3e-05
92	0.135821	0.131918	11.6257	-0.001
93	0.10916	0.104069	9.03174	6e-05
94	0.137918	0.125501	11.7476	-0.003
95	0.144912	0.126004	11.7919	-0.1
96	0.116614	0.117316	10.7529	-0.0006
97	0.123604	0.135401	11.4297	-0.0003
98	0.107044	0.105017	9.10908	1e-05
99	0.112629	0.106997	9.34415	0.0001
100	0.0801071	0.0807675	6.26529	0.03
101	0.120034	0.125884	11.1794	-0.001
102	0.129883	0.12157	11.5356	1e-05
103	0.116802	0.10832	9.9041	-0.0006
104	0.0708998	0.073382	5.72602	0.1
105	0.10303	0.106216	9.45792	6e-05
106	0.128145	0.134014	11.6165	-0.1
107	0.0939704	0.0937775	7.19444	0.006
108	0.124039	0.135997	11.6461	-0.0003
109	0.103625	0.10947	9.95109	0.003
110	0.112556	0.111784	9.95494	-3e-05
111	0.122924	0.108003	10.1907	-1e-05
112	0.102333	0.104623	9.18072	0.0003
113	0.0788365	0.0735955	6.28184	0.03
114	0.134454	0.131337	11.6722	-0.03
115	0.126668	0.123018	11.3179	-0.01
116	0.109188	0.106905	9.54677	0.0006
117	0.127567	0.127197	11.4835	-0.003
118	0.119383	0.120197	11.5794	-0.006
119	0.0966574	0.104075	8.71719	0.0001
120	0.107746	0.117964	9.21597	-0.0001
121	0.107101	0.110047	8.96601	0.001
122	0.123227	0.113609	9.8251	3e-05
123	0.0953042	0.0988246	8.38289	0.01
124	0.107544	0.105866	9.60639	0
125	0.10941	0.114963	9.8581	-6e-05

## Sheet: Figure 3f
Effusion balanced	Used in Supp Fig 5
auc	separation	age_error
0.629506	0.00690534	11.8
0.829489	0.00632125	11.2987
0.843904	0.00701388	11.82
0.820352	0.00521032	11.6276
0.826429	0.00471435	11.6053
0.87508	0.00450111	11.3858
0.879207	0.00197512	9.37121
0.883014	0.00301258	9.76849
0.884001	0.00346405	9.67653
0.884333	0.0022273	9.30307
0.882317	0.00149295	8.95992
0.883575	0.00396436	10.3073
0.882418	0.00164382	10.5695
0.88064	0.0016176	10.6222
0.884951	0.000840941	9.09663
0.884535	0.00270908	9.81427
0.881796	0.00157358	9.50426
0.885075	0.00345484	8.61008
0.882338	0.00306274	10.2575
0.883047	0.00290013	9.24549
0.879693	0.00304847	7.99744
0.879153	0.000575311	8.32573
0.878035	0.00393365	8.44465
0.88091	0.00458675	6.47511
0.874858	0.00728427	5.642
0.812129	0.00453152	11.3023
0.877629	0.00401619	11.3026
0.881769	0.00286236	10.5037
0.801794	0.00529097	11.4468
0.878126	0.00430059	5.84464
0.881464	0.00145431	8.86451
0.881546	0.00255294	9.54917
0.885199	0.00219696	11.2696
0.880146	0.00182017	9.08494
0.878444	0.00292318	8.14347
0.875808	0.00411938	10.9843
0.881649	0.00173356	9.57761
0.880617	0.000943484	9.20505
0.775305	0.00675065	11.5428
0.814563	0.00607538	11.437
0.881443	0.00108044	7.71414
0.883602	0.00177275	10.7849
0.876517	0.00118461	11.419
0.88427	0.000299324	8.86629
0.849737	0.00226871	11.6059
0.882471	0.00202673	8.42664
0.874303	0.00133908	11.0955
0.882893	0.00127846	9.0783
0.881007	0.00205671	8.9377
0.878922	0.00629033	6.23203
0.884414	0.00310763	10.0142
0.883466	0.00178347	9.15883
0.877802	0.00452331	10.7228
0.880705	0.00200458	9.44274
0.884577	0.00444672	10.7392
0.798644	0.0106734	11.4525
0.792189	0.0104801	11.6439
0.881545	0.000878187	9.53584
0.876907	0.00453208	6.35505
0.884775	0.000978777	9.62207
0.794499	0.00964401	11.3438
0.876055	0.0104017	5.51534
0.884353	0.000983609	10.1414
0.881884	0.00376222	9.65462
0.883609	0.00322072	11.2861
0.880638	0.000656681	8.28367
0.881734	0.00249984	10.8277
0.883207	0.000422464	7.705
0.882947	0.000463484	8.75298
0.831775	0.00371224	11.521
0.880923	0.00211627	10.1079
0.882589	0.000674497	7.29922
0.659508	0.0169734	11.7317
0.882856	0.00155715	10.9022
0.880951	0.00455357	10.8777
0.882667	0.00049351	8.44423
0.882267	0.00214613	10.2363
0.88371	0.00202598	8.35076
0.879631	0.0113431	6.07066
0.877447	0.00218212	10.3788
0.79159	0.00742972	11.4719
0.88137	0.000932796	9.97017
0.883362	0.00204673	8.26725
0.884585	0.000626472	9.73495
0.810774	0.00652967	11.5935
0.837816	0.00498955	11.363
0.883748	0.000328583	8.29684
0.881535	0.00215466	9.76344
0.881164	0.000663778	9.53671
0.882918	0.00542722	6.50982
0.881006	0.00121345	9.26314
0.871026	0.00292271	11.6257
0.87998	0.00117214	9.03174
0.777118	0.00492791	11.7476
0.604402	0.0170694	11.7919
0.878456	0.00245278	10.7529
0.873125	0.00272739	11.4297
0.880762	0.000637188	9.10908
0.880637	0.00139206	9.34415
0.879786	0.00443807	6.26529
0.877865	0.00136138	11.1794
0.881382	0.00184842	11.5356
0.879429	0.00306887	9.9041
0.879432	0.00221407	5.72602
0.882513	0.00162595	9.45792
0.754598	0.00708263	11.6165
0.882842	0.00435748	7.19444
0.874202	0.000764004	11.6461
0.882466	0.00142303	9.95109
0.885104	0.00422339	9.95494
0.881042	0.000644227	10.1907
0.881573	0.00199174	9.18072
0.882671	0.00321201	6.28184
0.816004	0.00571816	11.6722
0.82806	0.00650689	11.3179
0.881086	0.000332221	9.54677
0.817075	0.00525722	11.4835
0.823199	0.00571388	11.5794
0.881183	0.000913748	8.71719
0.883721	0.0029002	9.21597
0.881308	0.0010023	8.96601
0.88409	0.00215718	9.8251
0.881697	0.00157798	8.38289
0.88317	0.00103964	9.60639
0.882723	0.00251507	9.8581

## Sheet: Figure 4a
Effusion original
MAE_age	separation
13.3494	0.0282812
13.0908	0.00688803
13.0318	0.00612013
13.0207	0.00168311
13.2723	0.0129235
12.6832	0.0130955
11.9519	0.0113847
10.6787	0.00685975
11.4307	0.00945257
10.8774	0.00919978
11.1166	0.0097509
12.4789	0.0085709
11.4644	0.0117915
10.9814	0.0120599
12.7966	0.00855794
13.0518	0.00949358
10.3001	0.0105123
11.6526	0.00999634
9.49906	0.00899976
9.90335	0.00782739
8.85111	0.00902718
8.30764	0.00801268
9.1847	0.0141312
8.10725	0.012237
5.64658	0.0165206
12.4644	0.00880188
11.97	0.010897
6.03732	0.0136158
13.2449	0.00420675
12.9392	0.00949829
12.7751	0.00860778
11.0956	0.0101307
12.9818	0.00499808
12.5972	0.0111274
11.8141	0.00749332
7.45268	0.00844502
11.8108	0.00955891
10.2191	0.0077836
10.6996	0.0133447
11.6118	0.00786943
13.2381	0.0022206
11.2778	0.00733468
13.3639	0.00430556
10.5976	0.00853092
10.3407	0.00602274
6.88134	0.0086333
9.73887	0.0107028
13.2921	0.0116374
13.4074	0.0148714
12.2012	0.0105849
12.8054	0.0093818
11.272	0.00909233
12.2901	0.00897675
12.0388	0.0108349
12.877	0.00920989
8.24501	0.00491755
11.2282	0.0128386
13.1192	0.0138968
11.1951	0.00935177
11.1424	0.0111524
11.0142	0.00893439
13.0522	0.0118255
10.4696	0.0118912
13.496	0.00708495
13.3314	0.00783858
10.6611	0.0104993
5.89777	0.0126936
8.69131	0.00973129
12.5159	0.00609467
11.9186	0.00749429
8.34896	0.00848666
11.3035	0.00819935
9.83019	0.0129976
7.38999	0.013448
11.61	0.00856001
12.5692	0.00959568
13.128	0.00709313
12.0202	0.0106689
7.23384	0.0106295
12.9639	0.00508319
10.1745	0.00818034
11.6467	0.00833092
12.9568	0.0105432
13.4291	0.00231013
9.37199	0.0131264
10.0855	0.00779232
13.6437	0.00724087
12.4263	0.0038449
11.7556	0.00851733
9.25436	0.00572765
9.86976	0.00769795
11.282	0.0124566
6.25075	0.0114543
12.1355	0.00541739
10.38	0.00769253
12.8304	0.00805842
10.0388	0.00710029
12.8805	0.00919185
10.5542	0.0114694
7.34348	0.00955321
11.0292	0.00796548
10.8443	0.00840141
11.0216	0.0101318
6.30784	0.0119434
13.024	0.0119789
12.9527	0.00894777
11.8126	0.0138025
11.375	0.00994355
11.1219	0.0106996
9.31893	0.0106233
8.32607	0.0124859
12.0194	0.0117141
13.0334	0.00172651
13.3828	0.00799268
12.6706	0.00770638
9.99215	0.00843755
10.8145	0.00960513
12.1784	0.00915826
10.9348	0.00646256
11.9769	0.0126747
13.2028	0.00346346
9.1607	0.00715874
10.7508	0.0111538
9.86678	0.00889862
9.29614	0.00861824

## Sheet: Figure 4b
Effusion biased
MAE_age	separation
12.083	0.0130773
11.2712	0.0226089
11.6467	0.0179775
11.7436	0.0150354
11.731	0.0209468
10.4135	0.032571
10.3936	0.0373842
9.49489	0.0365109
9.02429	0.0365478
8.78544	0.0421116
8.97987	0.0353518
9.04496	0.0361843
9.17772	0.0406086
9.48617	0.0344135
8.70375	0.0367606
8.97973	0.0370687
9.64612	0.0339083
10.5077	0.0360925
8.4691	0.0420476
8.57875	0.0334942
7.43822	0.0362473
7.41565	0.0427121
7.32642	0.0456131
6.71163	0.0504731
6.35447	0.044212
9.06647	0.0380386
8.66857	0.0363973
9.99658	0.0343961
8.3589	0.0384025
9.72704	0.0355593
9.04669	0.0380177
11.2042	0.0261492
11.7653	0.0153196
6.98146	0.0523179
10.5853	0.0368058
8.51643	0.0398491
9.50826	0.0397876
10.1456	0.0345356
7.56596	0.0356916
11.5765	0.0152436
12.2061	0.0162816
5.71234	0.0518427
11.604	0.0175685
11.1031	0.0399233
7.91825	0.0489343
8.29727	0.0407361
9.50899	0.0433304
8.36933	0.0377251
9.32971	0.0402991
8.97498	0.0355526
10.8474	0.0389068
11.5367	0.0128106
9.31358	0.0380177
9.88348	0.0385738
9.19525	0.046085
6.40694	0.0551881
9.60842	0.0353588
8.85736	0.0385711
10.3513	0.0399724
9.17517	0.0381047
8.64842	0.0357265
11.0304	0.0237066
12.233	0.00563943
8.19007	0.0379929
8.85497	0.0427091
9.7187	0.0379041
9.75192	0.0360408
11.8433	0.0210416
11.2681	0.0263756
7.14933	0.0440751
6.51088	0.0496771
9.47207	0.0444117
8.4449	0.0370158
7.31607	0.0345172
10.9157	0.0343817
11.2347	0.0225297
9.36475	0.0378175
8.15626	0.040146
9.38098	0.0363698
8.60306	0.044555
8.80824	0.0347824
6.00251	0.0494864
11.9741	0.0211878
8.6454	0.0432639
9.26147	0.03799
9.20104	0.0372928
8.98401	0.038361
9.79463	0.036077
8.47689	0.0424853
11.3143	0.0242187
8.85476	0.0364187
11.7298	0.00421458
11.5568	0.0175224
10.0727	0.0383469
8.20172	0.0392923
6.95267	0.0472003
8.5336	0.0379123
10.1918	0.0370145
10.1107	0.0403707
9.48912	0.0387123
6.28559	0.0407822
8.28155	0.0366882
10.3884	0.0335968
11.7655	0.0458253
9.7937	0.0377674
11.2826	0.0181589
8.99851	0.0362441
9.15523	0.035731
8.98938	0.0404436
6.67426	0.0486602
10.6383	0.0382521
7.8284	0.0416913
8.89573	0.0419295
7.89965	0.0352103
9.03445	0.038451
9.35402	0.0382282
9.1253	0.0425646
7.72576	0.0453573
11.2055	0.012554
9.19459	0.0353089
8.64955	0.0369478
8.21663	0.0318734
11.1715	0.0248261
10.6031	0.0270361
9.98702	0.0360495

## Sheet: Figure 4c
Effusion balanced
MAE_age	separation
13.4405	0.00870908
12.7909	0.00482897
13.152	0.00715718
13.2337	0.00500792
12.9925	0.00440899
12.772	0.00458129
10.6779	0.00352639
11.0135	0.00404282
10.8789	0.00469826
10.2719	0.0022604
9.84244	0.00235813
11.1498	0.00371858
11.3601	0.00271798
11.2541	0.00228934
10.1417	0.00276973
10.5434	0.00298999
10.3863	0.00323127
9.50579	0.00450432
10.7494	0.00307278
9.93088	0.00382414
8.55302	0.00280011
8.76878	0.00143684
8.67156	0.00272291
6.99159	0.00460598
5.97997	0.00674069
12.7461	0.00301049
11.6187	0.00318182
11.4639	0.00271579
12.7843	0.00566518
6.31144	0.00517409
9.64724	0.00182423
10.5603	0.00285073
11.3456	0.0028185
10.097	0.00250232
8.46738	0.00285075
12.4188	0.00394673
10.7338	0.00266403
10.1571	0.00157498
13.1592	0.0049036
13.0991	0.00389474
8.26873	0.00147568
11.4195	0.00333569
13.07	0.00135851
9.88666	0.00246141
13.2648	0.0023633
9.06035	0.00218404
12.4208	0.0028583
10.1018	0.00457846
9.65416	0.00303126
6.75911	0.00586535
10.9012	0.0034427
9.92298	0.00262471
11.9574	0.00418522
9.99496	0.00320632
11.1435	0.00448051
13.005	0.0113211
12.8876	0.0132736
10.3918	0.000823148
6.87472	0.00447705
10.5158	0.0010235
12.8384	0.00843781
6.05918	0.00957197
10.6535	0.0023424
10.8285	0.00408389
11.5437	0.00322014
9.23134	0.0030142
11.9829	0.00314185
8.0663	0.00198804
9.14545	0.00189996
12.8017	0.0040847
10.831	0.00185927
7.82146	0.00248247
13.392	0.0173683
11.2416	0.00172368
12.09	0.00404064
8.78665	0.00275775
11.0172	0.0023745
8.93437	0.00394873
6.3739	0.0105203
11.6389	0.00281512
13.1619	0.00496658
11.1048	0.00225999
9.12101	0.00383944
10.6631	0.00202867
13.1303	0.00462951
12.9995	0.00454022
9.2303	0.00251374
10.6568	0.00253333
10.4153	0.00294131
7.13452	0.00474956
10.2856	0.00210813
13.1693	0.00322382
10.2175	0.00248058
13.4118	0.00481275
13.4291	0.0184578
11.6732	0.00377027
13.0738	0.0029865
10.1424	0.00175631
10.1533	0.00316103
6.80549	0.00318667
12.6113	0.00192457
12.0729	0.00183963
10.9219	0.00326691
6.3174	0.00286029
10.1035	0.00229219
13.2699	0.00522967
7.67501	0.00329789
13.1923	0.00237214
10.3551	0.00275888
10.5476	0.00467006
11.0278	0.00214206
10.1401	0.00282846
6.82526	0.00327729
13.0048	0.00417216
12.8094	0.00509019
9.9452	0.00288126
12.9615	0.00348309
13.1863	0.00588238
9.32445	0.00215119
10.3549	0.00359242
9.57486	0.00186089
10.7693	0.00246809
8.74879	0.00184136
10.5457	0.00208842
10.8863	0.00302642

## Sheet: Figure 5a
Race and cardiomegaly
rep	upper_error	lower_error	mean_error	scale_gradient
1	0.0224641	0.0216668	0.546916	-0.1
2	0.0205503	0.0284241	0.5458	-0.03
3	0.0197989	0.0259059	0.54678	-0.01
4	0.0178547	0.0185508	0.556269	-0.006
5	0.0252873	0.0281335	0.595317	-0.003
6	0.0162972	0.0220542	0.584656	-0.001
7	0.0256178	0.0241407	0.61302	-0.0006
8	0.0237882	0.0278091	0.632365	-0.0003
9	0.025799	0.0193747	0.63025	-0.0001
10	0.0320264	0.023101	0.693156	-6e-05
11	0.0372196	0.0357797	0.639723	-3e-05
12	0.0258968	0.0191844	0.63703	-1e-05
13	0.0133966	0.0247661	0.628545	0
14	0.01525	0.0140036	0.63838	1e-05
15	0.0321945	0.0279299	0.666124	3e-05
16	0.0303891	0.0436879	0.653802	6e-05
17	0.0216978	0.0261218	0.636322	0.0001
18	0.0225415	0.0255273	0.676222	0.0003
19	0.0180351	0.0291044	0.73039	0.0006
20	0.0206751	0.0118179	0.752585	0.001
21	0.0340861	0.0276233	0.7706	0.003
22	0.016829	0.0119997	0.746857	0.006
23	0.0228183	0.0195822	0.7465	0.01
24	0.0128262	0.0104206	0.81284	0.03
25	0.0131872	0.0133139	0.861245	0.1
26	0.018316	0.0108434	0.760494	0.01
27	0.0266145	0.0280493	0.636282	-1e-05
28	0.0361558	0.0325233	0.604524	-0.0006
29	0.0187319	0.0168838	0.785193	0.006
30	0.0225492	0.0407266	0.624755	-3e-05
31	0.028358	0.0363287	0.578445	-0.001
32	0.0153603	0.0147879	0.849579	0.03
33	0.0432827	0.0239925	0.572092	-0.006
34	0.0471689	0.0268757	0.630851	-6e-05
35	0.0231495	0.0175111	0.842233	0.1
36	0.0218965	0.0159108	0.735534	0.0003
37	0.0231348	0.0136076	0.769708	0.003
38	0.0208362	0.0303425	0.548973	-0.03
39	0.0157711	0.0368715	0.55693	-0.003
40	0.016401	0.018445	0.646714	1e-05
41	0.03823	0.0196535	0.534234	-0.1
42	0.0156148	0.0184867	0.550034	-0.01
43	0.03833	0.0258255	0.65403	0
44	0.0234985	0.0270292	0.620376	0.0001
45	0.0295913	0.028386	0.60579	-0.0003
46	0.0239508	0.0145122	0.626362	3e-05
47	0.0229521	0.0151223	0.743201	0.001
48	0.019325	0.0176868	0.653037	6e-05
49	0.0236082	0.0194587	0.634867	-0.0001
50	0.0245718	0.0123603	0.752607	0.0006
51	0.0338319	0.0206897	0.645333	0
52	0.0216366	0.0231533	0.649803	6e-05
53	0.0202637	0.0231317	0.54122	-0.1
54	0.0249803	0.0214138	0.607393	-3e-05
55	0.0280158	0.0159958	0.562718	-0.0003
56	0.0229881	0.0238989	0.647584	3e-05
57	0.0284152	0.0184147	0.845346	0.1
58	0.054596	0.0395729	0.595694	-0.001
59	0.0397495	0.0360041	0.623132	-0.0006
60	0.0314971	0.0378121	0.67781	-6e-05
61	0.0257656	0.0143978	0.665032	0.0001
63	0.0274373	0.0228613	0.604745	1e-05
64	0.00966409	0.0179474	0.75471	0.01
65	0.0154338	0.02402	0.819907	0.03
66	0.0249269	0.0214616	0.754762	0.006
67	0.012778	0.0182203	0.531089	-0.01
68	0.0210222	0.0232166	0.532181	-0.03
69	0.0364444	0.0520011	0.598891	-0.0001
70	0.0147936	0.0189314	0.56659	-0.003
71	0.0257783	0.037033	0.693745	0.0003
72	0.0211387	0.0233776	0.754637	0.003
73	0.0417547	0.0284338	0.708578	0.0006
74	0.0265529	0.0235234	0.749314	0.001
75	0.0217147	0.0216317	0.572493	-0.006
76	0.0291861	0.0257129	0.648429	0
77	0.0330939	0.0289482	0.599713	3e-05
78	0.0154981	0.0146665	0.831848	0.03
79	0.0307414	0.0228749	0.585554	-0.1
80	0.037279	0.025815	0.622373	6e-05
81	0.0205121	0.0221925	0.529705	-0.03
82	0.0215304	0.0219103	0.753079	0.006
83	0.0198649	0.0296038	0.784204	0.003
84	0.0112885	0.0158877	0.861616	0.1
85	0.0267167	0.0276406	0.712456	0.0003
86	0.0213358	0.0232191	0.552407	-0.01
87	0.0186298	0.0176836	0.61398	-0.0003
88	0.0271059	0.029323	0.586458	-0.001
89	0.0202646	0.0235012	0.6339	-0.0001
90	0.0133558	0.016595	0.780597	0.01
91	0.0369767	0.0335487	0.620979	-6e-05
92	0.040076	0.028411	0.627131	-0.0006
93	0.0155439	0.018886	0.6399	-1e-05
94	0.0214419	0.0234708	0.72604	0.0006
95	0.0305244	0.0457002	0.600565	-0.006
96	0.0350181	0.0303856	0.681503	0.001
97	0.0263068	0.033689	0.598044	1e-05
98	0.0452115	0.0413622	0.575864	-0.003
99	0.0246063	0.0291134	0.657728	-3e-05
100	0.0210901	0.0281465	0.623843	0.0001
101	0.022366	0.0257132	0.635297	-0.0003
102	0.01835	0.0166789	0.617269	-0.0006
103	0.0312525	0.0201866	0.628462	-1e-05
104	0.021956	0.0254301	0.521543	-0.1
105	0.0381819	0.0283975	0.643772	-3e-05
106	0.0307142	0.0163413	0.614663	1e-05
107	0.0270327	0.0229904	0.762485	0.001
108	0.0165207	0.0163475	0.601532	-0.001
110	0.0352741	0.0329555	0.716019	0.006
111	0.0364673	0.0283907	0.609237	0
112	0.0269315	0.0286712	0.768123	0.003
113	0.0160898	0.0136335	0.632078	-6e-05
114	0.0185602	0.0234657	0.680552	0.0003
115	0.0143847	0.0179193	0.862752	0.1
116	0.0258274	0.0238405	0.571074	-0.01
117	0.0226036	0.0161869	0.758939	0.03
118	0.0239798	0.0228316	0.653844	0.0001
119	0.0277024	0.0313996	0.557548	-0.03
120	0.0262141	0.039777	0.638048	-0.0001
121	0.0431863	0.0265424	0.610045	3e-05
122	0.0210574	0.0125619	0.772584	0.01
123	0.0101714	0.0108695	0.624674	6e-05
124	0.0281501	0.0329919	0.583318	-0.003
125	0.0365903	0.0168748	0.648909	0.0006

[truncated: 21 more sheets: Figure 5b,c, Figure 6b,c, Supp Fig 1a, Supp Fig 1b, Supp Fig 1c, Supp Fig 2a, Supp Fig 2b, Supp Fig 2c, Supp Fig 2d, Supp Fig 2e, Supp Fig 2f, Supp Fig 3a, Supp Fig 3b, Supp Fig 3c, Supp Fig 3d, Supp Fig 3e, Supp Fig 3f, Supp Fig 4 - original, Supp Fig 4 - biased, Supp Fig 4 - balanced …]
